# Supplementary material for: Takotsubo syndrome following mitral valve surgery in a paediatric patient: a case report
Source: Eur Heart J Case Rep. 2025 Apr 7;9(4):ytaf167. doi: 10.1093/ehjcr/ytaf167 (PMC12023854; doi:10.1093/ehjcr/ytaf167)
Supplement: ytaf167_Supplementary_Data [file ytaf167_supplementary_data.zip]

Archive with 7 entries (7 files):
- Day 4 echo.avi
- Day 8 echo.avi
- Intraop echo.mp4
- Preop echo.mp4
- Preop echo2.mp4
- Video 1.mp4
- Video2.mp4
